# Supplementary material for: Selection of Pneumocystis jirovecii Inosine 5′-Monophosphate Dehydrogenase Mutants in Solid Organ Transplant Recipients: Implication of Mycophenolic Acid
Source: J Fungi (Basel). 2021 Oct 10;7(10):849. doi: 10.3390/jof7100849 (PMC8537117; doi:10.3390/jof7100849)
Supplement: Supplementary file 1 [file jof-07-00849-s001.zip]

Archive with 14 entries (11 files):
- jof-1402122-supplementary/
- jof-1402122-supplementary/Table S2.pdf
- __MACOSX/
- __MACOSX/jof-1402122-supplementary/
- __MACOSX/jof-1402122-supplementary/._Table S2.pdf
- jof-1402122-supplementary/Table S1.pdf
- __MACOSX/jof-1402122-supplementary/._Table S1.pdf
- jof-1402122-supplementary/Figure S1.pdf
- __MACOSX/jof-1402122-supplementary/._Figure S1.pdf
- jof-1402122-supplementary/Figure S2.pdf
- __MACOSX/jof-1402122-supplementary/._Figure S2.pdf
- jof-1402122-supplementary/Figure S3.pdf
- __MACOSX/jof-1402122-supplementary/._Figure S3.pdf
- __MACOSX/._jof-1402122-supplementary
